# Supplementary material for: UBA3 reduction sensitizes cancer cells to NAE inhibitors
Source: Life Sci Alliance. 2026 Apr 29;9(7):e202503589. doi: 10.26508/lsa.202503589 (PMC13129363; doi:10.26508/lsa.202503589)
Supplement: Supplementary file 1 [file LSA-2025-03589_SdataF1_F2_F3_F4_F5_FS1_FS2_TS2.xlsx]

## Sheet: Fig.1
										Fig 1. C		RKO							HCT-116
												NAE1			UBA3				NAE1			UBA3
											shCtrl	1	1	1	1	1	1	shCtrl	1	1	1	1	1	1
											siUBA3-1	0.902454	0.735747	0.989434	0.181261	0.157038	0.115385	siUBA3-1	0.938832	0.960073	0.657562	0.175565	0.189263	0.145659
											siUBA3-2	0.985424	0.90471	0.938726	0.160289	0.216283	0.118965	siUBA3-2	0.829057	0.859778	0.54658	0.215015	0.229168	0.158309
											shCtrl	1	1	1	1	1	1	shCtrl	1	1	1	1	1	1
											siNAE1-1	0.142221	0.155966	0.111886	1.0042	0.810085	0.833439	siUBA3-1	0.184602	0.186847	0.130277	1.02518	1.03357	0.823791
											siNAE1-2	0.149253	0.166555	0.12383	0.720356	0.65385	0.563793	siUBA3-2	0.215302	0.23767	0.137717	0.704555	0.784971	0.604805
										Fig 1. D			NAE1			UBA3
											Ctrl	shCtrl	1	1	1	1	1	1
												shUBA3-1	0.724491	0.569262	0.636694	0.158399	0.159987	0.0822858
												shUBA3-3	0.828047	0.483229	0.563584	0.153783	0.134693	0.0637422
											MG132	shCtrl	1.39756	1.30086	1.6923	1.01968	0.919346	1.09644
												shUBA3-1	1.25526	0.947883	0.903043	0.164121	0.200297	0.0888468
												shUBA3-3	1.43992	0.80235	0.703187	0.272396	0.231224	0.103453
										Fig 1. E		NAE1									UBA3
												Ctrl			MG132			BafA1			Ctrl			MG132			BafA1
											shCtrl	1	1	1	1.51778	1.2624	1.35864	1.09184	1.02606	0.988578	1	1	1	1.60995	1.29538	1.52604	1.27481	0.895535	1.50287
											shNAE1-2	0.128945	0.056492	0.080932	0.193196	0.113981	0.156155	0.149779	0.105244	0.151108	0.258311	0.181457	0.220488	0.647241	0.382845	0.522462	0.424271	0.152311	0.270294
											shNAE1-3	0.400699	0.41574	0.305052	0.569116	0.563059	0.590494	0.401321	0.515157	0.394597	0.431163	0.4915	0.464819	0.648678	0.582	1.00515	0.58085	0.459766	0.608807

## Sheet: Fig.2
	Fig 2. A, B		HCT-116															RKO
		MLN4924 (nM)	shCtrl			shUBA3_1			shUBA3_3			shNAE1_2			shNAE1_3			shCtrl			shUBA3_1			shUBA3_3			shNAE1_2			shNAE1_3
		1000	99.112	98.967	98.321	98.637	98.912	98.279	99.002	99.345	98.822	99.321	98.722	98.317	100.521	98.964	99.571	94.372	94.866	94.213	97.463	97.482	95.822	98.445	98.222	97.565	97.201	96.757	97.243	96.079	96.76	97.097
		500	97.888	97.055	95.662	98.552	98.787	98.562	98.827	98.186	98.363	99.06	98.525	98.098	100.283	98.899	99.279	90.854	88.12	89.733	97.389	97.233	95.856	98.521	97.831	97.216	96.995	96.931	97.261	95.219	95.82	95.905
		250	90.977	89.87	86.328	98.311	98.489	98.018	97.766	97.45	96.93	97.428	97.188	95.612	99.315	97.617	97.441	77.416	65.453	68.365	96.81	97.13	95.802	98.12	97.515	96.141	96.148	96.007	96.488	91.209	91.631	92.436
		125	85.212	78.236	71.563	97.841	97.633	97.292	96.198	94.431	94.187	92.646	91.385	86.849	94.344	93.169	93.333	36.226	17.932	17.991	95.772	96.128	94.788	96.36	96.535	94.671	90.826	91.372	92.756	76.404	77.367	72.367
		62.5	59.558	47.127	41.518	96.371	95.376	94.888	91.868	86.207	85.37	81.275	78.896	73.437	84.847	86.028	83.291	20.018	2.314	-2.435	92.868	93.727	92.615	92.507	92.802	91.25	78.448	80.362	81.962	47.856	47.866	40.322
		31.25	28.536	20.432	16.37	93.29	88.773	88.266	78.904	75.499	71.095	50.183	55.902	49.047	67.462	69.288	61.844	18.588	-0.737	-12.208	87.286	87.294	87.534	82.748	83.857	82.037	52.268	57.665	61.457	22.259	28.412	18.629
		15.63	3.682	8.57	9.477	81.391	73.873	72.83	61.454	59.14	56.265	29.938	31.735	17.747	44.433	51.915	34.978	16.911	-3.026	-14.534	72.064	73.159	76.813	59.495	64.454	62.336	24.964	25.853	36.626	7.404	16.561	8.852
		7.81	7.49	0.36	3.818	61.967	56.524	56.083	38.977	39.583	42.182	12.037	6.415	5.415	20.533	29.614	19.525	16.623	-3.843	-10.351	47.523	41.923	51.785	25.869	41.958	28.507	4.154	12.034	13.51	1.159	10.733	1.265
		3.91	8.152	-1.371	4.837	41.586	32.257	38.406	18.927	29.06	20.493	5.92	-0.931	2.505	8.143	15.85	8.317	-2.529	-3.992	-4.533	17.523	14.191	21.629	13.743	19.255	7.035	-1.409	5.324	5.365	-3.311	10.02	-5.616
		IC50	52.129	64.841	76.713	5.367	6.633	6.45	11.015	11.451	11.63	28.668	26.257	33.965	18.695	15.336	22.874	154.269	201.456	192.164	8.31	9.158	7.424	13.277	9.984	12.217	29.213	27.158	22.82	63.541	62.187	72.931
		Fold	1			10.4977			5.68052			2.17891			3.40362			1			22.0106			15.4431			6.91858			2.75794
		SOMCL-19-133 (nM)	shCtrl			shUBA3_1			shUBA3_3			shNAE1_2			shNAE1_3			shCtrl			shUBA3_1			shUBA3_3			shNAE1_2			shNAE1_3
		1000	99.088	99.435	99.365	99.123	98.683	99.103	99.468	99.009	99.098	99.464	99.141	99.063	100.493	99.154	99.71	96.012	95.832	96.871	97.479	97.493	96.307	98.539	98.05	97.452	96.479	96.925	97.36	96.589	97.095	97.594
		500	98.854	99.542	99.277	99.153	98.917	99.082	99.335	99.062	98.962	99.351	99.017	99.139	100.528	99.231	99.684	93.619	95.733	95.898	97.461	97.346	96.013	98.581	98.027	97.271	96.974	97.3	97.116	96.365	97.095	97.681
		250	98.623	98.945	98.504	99.118	98.829	99.07	99.361	98.525	99.011	99.196	98.944	98.968	100.55	99.145	99.732	93.584	93.927	93.631	97.526	97.715	95.577	98.727	98.012	96.689	97.337	97.237	97.053	96.681	96.557	97.623
		125	95.269	96.844	95.906	99.064	98.527	98.844	99.002	96.521	96.485	98.722	98.447	97.697	98.443	98.865	99.409	88.99	87.287	85.58	97.606	97.61	95.463	98.468	98.012	97.091	97.027	97.061	96.93	95.676	95.084	96.826
		62.5	85.59	85.621	89.801	98.78	97.803	98.136	97.645	95.11	94.175	96.224	95.59	95.704	98.521	97.619	96.755	57.106	56.019	56.809	97.461	97.233	95.753	98.175	96.771	96.379	95.579	95.457	95.204	92.688	91.772	92.622
		31.25	72.251	73.197	77.028	98.379	96.418	96.094	94.552	88.362	84.439	90.385	88.872	88.067	94.598	93.403	94.262	13.549	26.77	12.465	96.614	96.085	93.453	96.581	95.673	93.619	88.916	89.367	89.334	79.765	76.982	72.492
		15.63	38.897	37.746	36.629	95.651	91.399	89.7	86.96	74.208	66.518	73.668	72.67	72.245	82.648	84.462	84.564	2.055	14.084	-0.425	94.553	92.729	90.716	92.244	90.265	87.566	76.389	77.972	74.596	49.423	46.898	44.118
		7.81	13.512	13.891	19.817	90.869	78.715	76.027	72.617	55.142	43.842	42.483	52.137	48.205	60.11	66.457	64.508	-8.41	0.321	-5.802	88.637	86.291	81.855	80.118	79.843	71.073	52.639	58.966	49.087	19.178	23.093	18.403
		3.91	4.517	3.602	3.542	77.233	61.977	55.496	53.711	38.818	27.473	11.972	27.003	22.347	42.925	40.672	38.775	-5.369	-6.251	-7.455	75.808	67.313	66.114	56.765	55.578	44.389	19.777	34.85	25.123	4.514	11.026	1.302
		IC50	19.727	19.773	18.843	2.147	1.76	3.219	3.381	6.468	9.495	9.073	7.544	8.244	5.501	4.984	5.285	55.833	50.756	57.23	0.994	2.817	2.201	3.283	3.5	4.477	7.415	6.093	8.012	15.682	16.446	17.495
		Fold	1			8.18734			3.01608			2.34677			3.69962			1			27.2487			14.5488			7.61241			3.30127

## Sheet: Fig.3
							Fig 3. A		Parent			UBA3 KO			Parent			UBA3 KO
								pLEX	1	1	1	0.217453	0.407342	0.220963	1	1	1	0.784634	0.795544	0.363992
								pLEX-UBA3	8.80771	6.94884	4.58786	1.67435	2.24698	1.24304	1.88895	1.8565	1.93446	1.18929	1.24467	1.37295
								pLEX	1	1	1	0.217453	0.407342	0.220963	1	1	1	0.784634	0.795544	0.363992
								pLEX-NAE1	0.812687	0.76034	0.674896	0.280662	0.425093	0.475581	2.94881	2.6626	2.69459	2.19679	1.9658	2.34242
							Fig 3. B		SOMCL-19-133				MLN4924					SOMCL-19-133				MLN4924
								pLEX-Ctrl	+	-	+	-	+	-	+	-	pLEX-Ctrl	+	-	+	-	+	-	+	-
								pLEX-UBA3	-	+	-	+	-	+	-	+	pLEX-NAE1	-	+	-	+	-	+	-	+
								IC50 (nM)	18.517	108.225	7.575	55.246	71.892	404.335	62.3	170.913	IC50 (nM)	18.517	18.344	7.575	15.78	71.892	98.81	62.3	40.239
									14.932	83.382	9.513	27.504	69.499	548.222	24.01	168.498		14.932	19.774	9.513	11.393	69.499	40.601	24.01	39.35
									14.789	85.146	7.346	26.22	61.764	509.787	31.138	129.837		14.789	14.224	7.346	12.62	61.764	62.188	31.138	63.869
								Change (fold)	1	5.73724	0.50653	2.25901	1	7.19817	0.57812	2.3098	Change (fold)	1	1.08508	0.50653	0.824931	1	0.992341	0.57812	0.70615

## Sheet: Fig.4
		Fig4A		RTV							Body weight
				D0	D4	D7	D11	D14	D18	D21	D0	D4	D7	D11	D14	D18	D21
				1	2.20372	5.28645	8.28058	15.8837	31.8029	35.4129	17.9	18.5	19.9	21.9	23.3	25.8	26.8
			Group 1	1	2.91679	5.1583	8.96744	11.8237	19.3314	25.636	19.8	19.8	19.7	21.2	21.3	23.2	23.9
				1	3.51889	6.56875	10.9549	12.9507	17.9688	35.7382	20.8	20.5	20.6	22.3	22.6	24.7	24.9
			Vehicle	1	2.57628	3.40869	8.46117	10.3202	14.3107	17.9006	18.7	19	19.2	19.4	19.2	20.4	20.1
				1	1.55198	2.8283	5.54953	7.74565	9.96648	12.465	20	20.3	20.6	20.9	20.8	22.3	23.2
			i.g., QD	1	2.94112	3.23544	5.05797	6.25018	11.5759	13.5809	20.8	21.6	21	22	22.4	24.1	24.6
				1	2.76721	4.60804	6.039	10.479	15.1837	21.2793	18.5	18.9	19	19.1	19.4	20.4	20.6
				1	2.29051	6.73597	9.69051	13.6104	19.28	23.4606	21.6	22	22	22.7	22.9	23.1	25.6
				1	1.40718	2.58744	4.60199	6.77209	10.4701	14.5643	17.1	17.5	18.1	17.8	18.1	18.9	19.7
				1	1.78314	2.86902	3.34992	5.6658	6.62691	7.98456	17.8	18.2	18.5	18.9	19.7	20.4	21
				1	3.00734	4.47814	6.75329	8.02158	10.9783	10.382	17.6	16.8	16.7	16.8	16.7	16.7	16.9
				1	0.872275	0.702781	0.915111	1.89372	2.76406	3.25559	18.1	18	17.8	18	18.5	19	18.8
			Mean	1	2.3197	4.03894	6.55178	9.28472	14.1883	18.4717	19.0583	19.2583	19.425	20.0833	20.4083	21.5833	22.175
			SEM	0	0.225949	0.508369	0.830634	1.14101	2.15746	2.95392	1.48352	1.61045	1.51004	1.99583	2.13178	2.71656	3.07427
				1	1.11202	2.59655	4.70219	5.76337	8.14831	11.1546	20.4	21.4	21.4	22.6	22.6	23.8	23.7
			Group 2	1	1.1465	2.11532	1.91791	2.68855	9.31978	12.358	18.9	20	20	19.7	19.8	20.8	20.8
				1	2.49466	4.62502	6.49713	9.86948	14.4282	19.5854	22.6	23.9	23.8	25.6	25.2	27	26.8
			SOMCL-19-133 2.5 mg/kg	1	2.22969	3.70002	4.82366	5.30207	7.32603	8.02604	21.2	22.3	22.6	23.9	24.3	25.3	25.8
				1	0.705023	1.75683	2.20719	1.60898	2.07573	1.6399	19.5	20	19.8	20.7	20.1	20.6	20.3
			i.g., QD	1	1.37479	2.31	4.31143	5.02463	8.43142	11.9862	19.3	20	19.5	20.5	20	21.1	21.2
			Mean	1	1.51045	2.85062	4.07659	5.04285	8.28824	10.7917	20.3167	21.2667	21.1833	22.1667	22	23.1	23.1
			SEM	0	0.285441	0.445865	0.707535	1.17214	1.6158	2.39962	1.39344	1.60208	1.73484	2.28006	2.38076	2.68626	2.75971
				1	1.23269	1.84728	1.47873	1.25964	0.755866	0.910165	20.2	20.2	21.1	21.6	21.7	22.4	22.2
			Group 3	1	1.03913	2.50083	1.71532	0.494027	0.61692	0.600505	20.6	20.1	20.7	21.7	21.6	22.3	22.1
				1	2.79083	3.71212	5.09009	6.02219	5.40884	8.55472	21	21.1	21.4	22.7	22.6	24.1	23.7
			SOMCL-19-133 5 mg/kg	1	0.903278	2.09106	1.48593	1.10142	0.905538	1.07412	19	18.7	19.1	19.8	19.1	19.3	18.4
				1	1.64559	2.81315	4.35424	5.06761	6.08713	5.52259	20.4	21	21.2	22.8	22.1	23.3	22.43
			i.g., QD	1	1.70715	2.56265	4.17819	5.5663	6.8414	8.54026	19.7	20.2	20.7	22	21.4	21	21
			Mean	1	1.55311	2.58785	3.05042	3.25186	3.43595	4.20039	20.15	20.2167	20.7	21.7667	21.4167	22.0667	21.6383
			SEM	0	0.280081	0.26572	0.679029	1.04127	1.21176	1.56099	0.709225	0.861201	0.831865	1.08566	1.2123	1.70958	1.80555
				1	0.751327	0.770715	0.681359	0.649663	0.509553	0.760539	19	19.4	20.5	22.5	22.4	22.8	21.9
			Group 4	1	1.11784	0.858194	1.2897	0.835177	0.62132	0.640759	20.6	17.3	18.2	20.2	19.4	21.5	20.1
				1	0.915333	1.02021	0.681449	0.41652	0.233176	0.326193	22.3	19.2	20.6	21.7	21	20.9	19.5
			SOMCL-19-133 10 mg/kg	1	1.30024	1.5719	0.756194	0.370837	0.427383	0.410827	19.4	19.2	20.1	21.5	20.7	21	19.5
				1	0.717628	0.510375	0.230416	0.122441	0.0533562	0.0458919	20.2	17.4	18.9	19.9	18.9	20.4	18.1
			i.g., QD	1	2.47331	3.09102	1.38775	0.70907	0.685073	0.974183	19.4	19	19.6	20.6	20.2	21.7	21.1
			Mean	1	1.21261	1.30374	0.837812	0.517285	0.421643	0.526399	20.15	18.5833	19.65	21.0667	20.4333	21.3833	20.0333
			SEM	0	0.267843	0.385518	0.176177	0.106905	0.0980106	0.135737	1.20623	0.964192	0.948156	0.99733	1.24365	0.832867	1.33666
		Fig4B		RTV							Body weight
				D0	D4	D7	D11	D14	D18	D21	D0	D4	D7	D11	D14	D18	D21
				1	2.22833	3.86845	5.82528	7.98003	9.78454	13.897	19.8	21.1	20.9	21.7	21.8	21.9	22.1
			Group 1	1	2.9272	5.37837	9.54211	12.5552	18.5257	19.8059	20.4	21.9	21.3	22.2	22.2	22.1	22.6
				1	4.92422	8.09322	13.718	16.702	21.9859	34.2215	20.8	23.8	23.7	24.3	23.9	22.9	24.1
			Vehicle	1	3.1556	5.7023	9.18696	10.7642	12.3025	14.7028	20.8	21.5	21.2	22	22.4	22.5	23.2
				1	1.34726	3.55616	8.81245	13.3063	19.0269	26.025	21.9	22.1	21.8	22.7	23.2	23.4	23.6
			i.g., QD	1	2.89048	4.58375	7.78425	10.5739	20.0175	24.6227	21.5	22.3	21.8	22.4	22.6	22.8	23.4
			Mean	1	2.91218	5.19704	9.14484	11.9803	16.9405	22.2125	20.8667	22.1167	21.7833	22.55	22.6833	22.6	23.1667
			SEM	0	0.483903	0.671064	1.06544	1.20889	1.9537	3.14057	0.752773	0.930412	1.00283	0.922497	0.754763	0.551362	0.717403
				1	0.704842	0.627972	0.759707	0.835025	0.906727	0.873926	19.8	20.8	20.9	21.8	21.2	21.5	21.8
			Group 2	1	1.83865	2.21866	3.6017	4.69017	6.46237	7.88164	20.2	20.1	19.4	20.5	20.3	19.8	18.9
				1	1.99954	1.8921	2.68385	3.12738	4.77511	4.83346	23.1	23.6	23.7	25.1	23.5	23.5	23.2
			SOMCL-19-133 1.25 mg/kg	1	1.63957	2.29785	4.02864	5.4695	5.77816	5.69312	21.6	22	21.1	21.9	21.3	20.5	19.7
				1	1.65924	2.71504	4.00422	5.53948	5.44492	6.09515	21.9	22.6	21.5	23.6	23.2	22	21.1
			i.g., QD	1	1.31987	2.20688	2.36395	2.70732	3.23934	3.38124	20.2	21.2	21.2	20.6	19.7	18.8	18.6
			Mean	1	1.52695	1.99308	2.90701	3.72815	4.43444	4.79309	21.1333	21.7167	21.3	22.25	21.5333	21.0167	20.55
			SEM	0	0.188805	0.293509	0.513165	0.753036	0.835229	0.989938	1.2801	1.27502	1.38708	1.79193	1.52927	1.67501	1.79639
				1	2.59661	2.54598	2.37791	1.70614	2.54466	2.90346	20.8	22.5	23.1	23	22.7	23.6	23.9
			Group 3	1	1.87197	2.43712	2.35784	1.90288	1.59247	1.83994	20.9	21.7	22	21.6	20.9	22.7	22.9
				1	2.0288	3.11881	3.3053	3.17472	4.62552	5.37679	20.7	22.2	22.9	23	22.3	22.9	23
			SOMCL-19-133 2.5 mg/kg	1	2.07111	3.12171	3.30687	2.86169	3.05655	3.08371	21.8	23	23.5	23.9	23.4	24	23.8
				1	1.47323	1.777	1.72867	1.32993	1.12348	1.41406	20	20.8	21.6	22.6	23	23.2	23.8
			i.g., QD	1	1.31867	2.3122	2.55665	2.5171	3.17999	4.37836	21.4	21.4	21.7	20.7	20.8	21.4	20.8
			Mean	1	1.8934	2.55214	2.60554	2.24874	2.68711	3.16605	20.9333	21.9333	22.4667	22.4667	22.1833	22.9667	23.0333
			SEM	0	0.187238	0.20954	0.249398	0.292313	0.509912	0.612667	0.618601	0.794145	0.801665	1.14134	1.09438	0.90037	1.17757
				1	1.08434	0.960894	0.411539	0.236614	0.120836	0.116901	22.4	22.8	23.9	24.3	24.6	25.1	25.6
			Group 4	1	1.74224	1.54675	0.785383	0.425156	0.263349	0.446415	20.7	20.7	21.8	21.4	22.1	21.8	22.8
				1	1.12639	0.964044	0.432883	0.270407	0.18153	0.155998	21.8	23.7	24.3	24.6	24.9	24.8	25.7
			SOMCL-19-133 5 mg/kg	1	1.32912	1.1017	0.285075	0.0984277	0.0833874	0.0600046	21.8	21.8	23	23.1	23.4	22.8	23.7
				1	1.19319	0.809108	0.449941	0.206952	0.104724	0.0730455	20.1	19.7	20.6	20.8	21.3	21.6	22.2
			i.g., QD	1	1.60094	1.60996	0.501289	0.164927	0.107297	0.0775837	22.5	22.7	24.4	24.8	25.4	25.5	26.2
			Mean	1	1.34604	1.16541	0.477685	0.233747	0.14352	0.154991	21.55	21.9	23	23.1667	23.6167	23.6	24.3667
			SEM	0	0.109898	0.13619	0.0681875	0.0453706	0.0275387	0.0600304	0.956556	1.48189	1.52709	1.71659	1.64367	1.74241	1.68839
		Fig4C		RTV							Body weight
				D0	D3	D7	D10	D14	D17	D21	D0	D3	D7	D10	D14	D17	D21
				1	3.07031	7.1904	12.3946	20.0514	25.4606	27.4803	19.4	19.9	20.5	21.6	22.8	23.4	21.8
			Group 1	1	2.7071	5.40555	10.7136	21.7187	33.9813	51.759	21.1	20.8	21.9	22.5	23.5	24.1	25.4
				1	1.66599	6.46279	15.053	25.8323	25.55	30.148	19.7	19.5	20.5	21.1	22.3	23.3	23.6
			Vehicle	1	2.93132	6.61147	9.96261	16.5712	17.6152	16.6485	21.8	21.9	22.3	23.3	23.5	25	25.5
				1	2.03046	3.12447	4.48564	6.68006	8.21258	10.2303	19.2	19.3	20.3	20.2	20.7	21.2	21.9
			i.g., QD	1	1.91478	3.88295	5.03121	6.31581	6.82471	9.59034	19	19.2	20.1	21	21.9	21.9	22.1
			Mean	1	2.38666	5.44627	9.60678	16.1949	19.6074	24.3094	20.0333	20.1	20.9333	21.6167	22.45	23.15	23.3833
			SEM	0	0.240529	0.665066	1.6926	3.29916	4.37185	6.50944	1.1431	1.05641	0.924482	1.11967	1.06911	1.39821	1.72907
				1	2.81475	2.75932	3.33525	5.59869	8.05112	12.0338	18.8	19.2	20	20.8	21.7	21.9	21.9
			Group 2	1	1.9509	4.65024	6.34381	11.4805	15.5101	20.4697	21.7	21.9	24.2	24.4	25.5	25.5	25.8
				1	1.63396	3.8257	5.57706	7.70567	8.97433	12.3529	21.1	20.5	21.7	21.7	23.1	22.9	23.4
			SOMCL-19-133 1.25 mg/kg	1	1.53655	3.41138	4.96004	7.45268	10.5542	13.4145	21.7	21.4	23	23.2	23.7	24.2	22.4
				1	1.90173	5.0697	6.97376	13.0258	17.7535	24.977	19.6	20.2	21.2	21.8	22.5	23.2	23.3
			i.g., QD	1	2.81912	5.58266	7.82308	11.2203	13.1202	9.78852	20.1	20.1	21.8	21.9	22.8	23	23.1
			Mean	1	2.1095	4.2165	5.8355	9.41393	12.3272	15.5061	20.5	20.55	21.9833	22.3	23.2167	23.45	23.3167
			SEM	0	0.232643	0.436149	0.64779	1.1818	1.55857	2.40416	1.19164	0.96902	1.45659	1.28374	1.29987	1.24378	1.34672
				1	1.68826	3.50736	5.65159	8.48931	10.368	12.4887	21.8	21	22.9	23.7	24.5	25	24.3
			Group 3	1	2.04545	3.57775	5.9034	5.54145	5.15074	6.94221	18.5	18.8	19.9	20.8	21.3	21.4	21.2
				1	2.08295	3.3919	6.35995	8.84038	7.51837	9.28546	20.5	19.9	21.9	22.9	23.6	23.2	22.6
			SOMCL-19-133 2.5 mg/kg	1	1.99176	4.28379	7.11847	9.56536	12.3892	18.0522	21.6	20.8	22.4	23.7	24.1	24.8	24.4
				1	2.37448	5.79198	9.66893	9.86258	13.8321	20.4602	20.1	18.8	20.7	21.2	22.8	22.6	21.8
			i.g., QD	1	1.61241	2.5894	4.50635	6.96966	7.73723	10.209	19.8	19.6	21.2	22	22.5	22.3	22.2
			Mean	1	1.96588	3.85703	6.53478	8.21146	9.49929	12.9063	20.3833	19.8167	21.5	22.3833	23.1333	23.2167	22.75
			SEM	0	0.113969	0.445334	0.718501	0.675845	1.33939	2.15771	1.22216	0.947453	1.11535	1.24807	1.17417	1.42887	1.32325
				1	1.39716	2.31836	3.67178	4.73243	5.27836	6.54713	21.9	21.2	22.8	23.3	23.1	22.4	22.3
			Group 4	1	1.90842	2.83966	4.33688	5.87132	5.14699	3.55718	20.4	19.1	20.4	20.3	19.7	19.5	19.9
				1	1.76453	2.97379	4.2194	5.14945	6.25459	7.58996	20.3	18.7	19.9	20.2	20	19.6	18.9
			SOMCL-19-133 5 mg/kg	1	1.44237	2.08852	2.66976	3.70906	3.28096	3.69819	19.5	18.4	19.8	19.6	19.5	19	18.8
				1	2.17837	3.31779	4.28496	4.81924	4.81969	5.74369	19.6	18.8	20.4	20.1	19.2	18.6	18.5
			i.g., QD	1	1.6815	3.19173	4.40687	5.61238	5.93192	7.28859	20.3	19.7	21.8	21.9	22.3	22.7	21.8
			Mean	1	1.72872	2.78831	3.93161	4.98231	5.11875	5.73746	20.3333	19.3167	20.85	20.9	20.6333	20.3	20.0333
			SEM	0	0.119711	0.199223	0.274322	0.312275	0.426011	0.716603	0.859457	1.02258	1.1929	1.40996	1.64154	1.78213	1.63911

## Sheet: Fig.5
		Fig5.C	mRNA	Protein			Mean
			13.4	0.569364	0.026527	0.316525	0.304139
			35.1	0.78511	0.391752	1.20116	0.792673
			35	0.669271	0.134528	0.931253	0.578351
			34.7	0.663817	0.119622	1.03108	0.60484
			31	0.40254	0.039778	0.525275	0.322531
			73.3	1.25217	0.502191	1.48416	1.07951
			67.1	0.763333	0.864976	1.33211	0.986807
		Fig5D		RTV							Body weight
				D0	D3	D7	D10	D14	D17	D21	D0	D3	D7	D10	D14	D17	D21
				1	1.26556	2.33482	1.92892	3.74088	5.50809	7.18422	21.7	21.3	21.9	22.1	22.5	22	20.8
			Group 1	1	1.15387	1.45668	2.40347	2.85222	3.70319	6.06656	22.3	22.3	22.3	22.3	22.3	22.8	22.4
				1	1.38605	2.28578	3.32948	3.52473	4.04436	4.98533	21.5	21.1	21.3	21.7	21.5	21	20.2
			Vehicle	1	1.59339	2.37335	3.32616	4.74575	6.6468	9.10759	20.8	21.1	20.9	20.6	20.7	21.7	21.2
				1	1.41512	2.72681	4.83995	2.78196	2.94569	5.95607	18.8	19	18.8	19.3	18.8	19.1	19.1
			i.g., QD	1	1.29506	1.80708	3.49041	4.35114	6.14032	9.31454	21.9	21.4	21.1	21.5	21.7	21.9	21.9
				1	1.32658	2.11015	3.19371	4.81121	4.02382	5.57163	20.3	21.2	21.4	22.2	22	21.6	21.4
				1	1.61253	2.44552	3.96739	5.25506	6.34401	8.4844	22.2	22.4	21.6	22	22.2	21.8	22.2
				1	1.05298	2.17263	3.64263	4.21494	7.31149	12.7247	21	21.3	21.2	20.8	20.9	20.9	21.3
				1	1.272	2.02219	2.95174	2.65604	2.44025	3.321	20.8	21.1	20.4	20.7	21.1	21.3	20.8
				1	1.3194	1.89611	3.53171	5.49677	8.66667	15.3293	20.9	21.2	21.2	21.1	21.4	22.3	22.4
				1	1.35868	1.46725	1.78828	2.54781	2.112	3.03374	19.2	20.2	20	20.2	19.7	19.5	18.1
			Mean	1	1.3376	2.09153	3.19949	3.91488	4.99056	7.58992	20.95	21.1333	21.0083	21.2083	21.2333	21.325	20.9833
			SEM	0	0.0457545	0.111084	0.246275	0.303032	0.600026	1.0565	1.1	0.880427	0.924867	0.923883	1.09821	1.08387	1.32104
				1	1.70746	2.31938	2.97632	2.07047	1.66774	2.67866	20.6	20.3	20.9	20.5	19.9	19.4	19.4
			Group 2	1	1.63191	1.98525	1.06694	1.36209	1.72126	1.97731	21.4	21.2	21.5	22.5	21.8	21	20.3
				1	1.60435	1.88088	1.52757	2.31637	4.03457	4.44065	20.6	19.2	20.5	20.4	19.5	19.3	18.9
			SOMCL-19-133 2.5 mg/kg	1	1.70866	2.00618	1.40593	2.04485	2.54373	3.13813	21.2	20.7	21.3	21.5	21.1	20.3	19.1
				1	1.43659	1.56435	2.03082	2.60797	3.24702	3.30443	20.9	20.8	21.2	21.7	21.7	21.4	21.4
			i.g., QD	1	1.90554	2.06342	2.03762	2.64277	3.801	6.13461	18.7	18.3	18.8	19.4	18	17.9	17.8
			Mean	1	1.66575	1.96991	1.84086	2.17409	2.83589	3.6123	20.5667	20.0833	20.7	21	20.3333	19.8833	19.4833
			SEM	0	0.0628509	0.100802	0.273882	0.192781	0.417517	0.603122	0.968848	1.1089	0.993982	1.10995	1.47874	1.28284	1.23841
				1	1.16961	2.24628	1.25887	1.25394	1.40834	2.13412	20.4	18.5	19.2	18.8	18.2	18.3	17.6
			Group 3	1	1.3434	1.28987	1.18839	1.65973	2.1905	2.89031	19.7	18	18.9	18.6	18.7	18.3	18.7
				1	0.788825	0.548748	0.782359	1.18705	1.69267	1.79387	19.2	17.9	18.8	18.4	17.9	17.7	17.3
			SOMCL-19-133 5 mg/kg	1	1.77838	2.08699	2.22643	2.82889	4.52651	5.82268	21.1	19.3	19.8	19.9	19.1	18.4	18.3
				1	1.3999	1.04852	1.04102	1.49342	2.74723	3.54754	21.3	20.5	21.9	21.8	21.2	20.8	19.5
			i.g., QD	1	1.67338	1.5626	2.18611	2.19024	2.78536	3.54301	21.6	19.7	21.3	20.8	20.4	20.1	19.8
			Mean	1	1.35892	1.46384	1.4472	1.76888	2.55844	3.28859	20.55	18.9833	19.9833	19.7167	19.25	18.9333	18.5333
			SEM	0	0.145785	0.261434	0.249174	0.257723	0.453435	0.585349	0.952365	1.02843	1.31365	1.36882	1.29422	1.22093	1.00133
				1	1.05682	1.48246	0.965816	0.746813	1.09577	1.43831	20.9	19.6	20.6	20.3	19.8	20.1	19.8
			Group 4	1	1.11752	1.04009	0.843804	0.992837	1.48258	2.04945	20.7	18.7	19.1	18.9	18.7	18.3	18.6
				1	1.43211	0.852387	0.574286	0.960419	1.49457	2.2106	20	18.7	18.8	19.5	18.6	18	18.3
			SOMCL-19-133 10 mg/kg	1	0.710374	0.337404	0.339024	0.293007	0.517927	0.555566	20.6	19.4	19.3	19.6	20.4	19.9	19.8
				1	1.39014	1.03784	0.766195	0.761734	1.23933	1.36384	21.2	19.6	20.1	18.7	18.8	19.3	19.2
			i.g., QD	1	1.03877	1.01292	0.779378	0.87741	1.32134	1.54828	21.7	18.9	20.3	20.6	19.9	20.1	19.8
			Mean	1	1.12429	0.960518	0.711417	0.772037	1.19192	1.52767	20.85	19.15	19.7	19.6	19.3667	19.2833	19.25
			SEM	0	0.107806	0.151376	0.0908012	0.104172	0.148165	0.239366	0.575326	0.432435	0.729383	0.748331	0.760701	0.930412	0.668581
				1	2.25424	2.44892	4.13812	3.06135	2.51857	3.14331	20.1	21.1	21.1	21	20.3	19.5	18.7
			Group 5	1	1.35116	2.32809	2.89672	3.8354	1.69411	2.80397	19.9	19.3	19.4	19.4	19.5	18.9	18.6
				1	1.27258	1.41259	1.79542	1.58802	3.38188	2.79656	21.1	20.8	21.7	21.2	21.4	20.7	19.7
			MLN4924 120 mg/kg	1	1.17875	2.277	2.30481	3.04711	5.05052	7.60846	20.6	20.2	20.6	20.8	21	21	19.8
				1	1.58468	3.09669	2.66774	2.80246	3.40133	4.70575	19.6	19.6	19.4	18.8	19	19.6	18.6
			IV, BIW	1	1.03915	1.17011	1.67034	1.65019	1.97197	1.87362	22	21.9	22.3	21.8	21.5	21.2	20.5
			Mean	1	1.44676	2.12223	2.57886	2.66409	3.00306	3.82195	20.55	20.4833	20.75	20.5	20.45	20.15	19.3167
			SEM	0	0.177811	0.29056	0.367628	0.359701	0.500182	0.845833	0.88713	0.974508	1.19122	1.15065	1.03296	0.939681	0.79854

## Sheet: Fig.S1
		FigS1.A		Relative protein level (CulNEDD8/Cul)
				RKO			HCT-116
			1	0.483792	0.526131	0.642872	0.602483	0.825931	0.97019
			2	0.459243	0.491439	0.551106	0.507775	0.610099	0.698863
			3	0.408944	0.386747	0.532036	0.541165	0.621008	0.671219
			4	0.530185	0.554477	0.639771	0.751029	0.791718	0.843487
			5	0.463953	0.459952	0.547108	0.55655	0.582066	0.583039
			6	0.426727	0.450572	0.527625	0.604449	0.634471	0.591446
		FigS1.B		Relative protein level (CulNEDD8/Cul)
			1	0.588813	0.404107	0.340143
			2	0.252821	0.148634	0.096621
			3	0	0	0
			4	0	0	0
			5	0	0	0
			6	0	0	0
			7	0.15571	0.116373	0.146411
			8	0	0	0
			9	0	0	0
			10	0	0	0
			11	0	0	0
			12	0	0	0
			13	0.392997	0.457538	0.51202
			14	0.123395	0.120248	0.157457
			15	0	0	0
			16	0	0	0
			17	0	0	0
			18	0	0	0
			19	0.184069	0.255565	0.224315
			20	0	0	0
			21	0	0	0
			22	0	0	0
			23	0	0	0
			24	0	0	0

## Sheet: Fig.S2
		FigS2A		Averaged tumor volume (mm3)
				D0	D4	D7	D11	D14	D18	D21
				90.6599	199.789	479.269	750.717	1440.01	2883.24	3210.53
			Group 1	160.43	467.941	827.544	1438.64	1896.87	3101.32	4112.77
				106.562	374.978	699.976	1167.37	1380.05	1914.79	3808.31
			Vehicle	47.2658	121.77	161.114	399.924	487.79	676.408	846.086
				95.5959	148.363	270.374	530.513	740.452	952.755	1191.6
			i.g., QD	50.8611	149.589	164.558	257.254	317.891	588.765	690.738
				45.2137	125.116	208.346	273.045	473.796	686.51	962.116
				58.5807	134.18	394.598	567.677	797.305	1129.44	1374.34
				67.0517	94.3537	173.493	308.571	454.08	702.038	976.561
				173.071	308.609	496.545	579.773	980.586	1146.93	1381.9
				162.874	489.818	729.371	1099.93	1306.5	1788.08	1690.95
				65.7792	57.3775	46.2284	60.1953	124.567	181.818	214.15
			Mean	93.662	222.657	387.618	619.468	866.658	1312.67	1705.01
			SEM	13.7017	43.0653	74.7497	121.242	155.718	267.108	369.654
				62.2463	69.2194	161.626	292.694	358.748	507.202	694.33
			Group 2	102.264	117.246	216.321	196.134	274.943	953.081	1263.78
				84.5487	210.92	391.04	549.324	834.452	1219.89	1655.92
			SOMCL-19-133 2.5 mg/kg	136.371	304.066	504.576	657.808	723.05	999.059	1094.52
				65.2376	45.994	114.611	143.992	104.966	135.416	106.983
			i.g., QD	97.9814	134.704	226.338	422.44	492.32	826.123	1174.42
			Mean	91.4416	147.025	269.085	377.065	464.747	773.461	998.326
			SEM	11.2028	39.1765	60.6493	82.6088	112.674	159.501	218.332
				195.2	240.622	360.589	288.649	245.883	147.545	177.665
			Group 3	47.7069	49.5739	119.307	81.8328	23.5685	29.4314	28.6482
				98.5548	275.05	365.848	501.653	593.516	533.067	843.109
			SOMCL-19-133 5 mg/kg	71.1555	64.2732	148.79	105.732	78.372	64.434	76.4298
				91.6176	150.765	257.734	398.925	464.282	557.688	505.966
			i.g., QD	51.4198	87.7812	131.771	214.842	286.218	351.784	439.138
			Mean	92.6091	144.678	230.673	265.272	281.973	280.658	345.159
			SEM	22.1618	38.7239	46.4656	67.3131	89.4133	95.4117	126.898
				51.6908	38.8367	39.8389	35.22	33.5816	26.3392	39.3129
			Group 4	51.4083	57.4665	44.1182	66.3013	42.935	31.941	32.9403
				182.751	167.278	186.445	124.536	76.1196	42.6132	59.6121
			SOMCL-19-133 10 mg/kg	85.3119	110.926	134.101	64.5123	31.6368	36.4608	35.0484
				142.023	101.92	72.4852	32.7245	17.3895	7.57784	6.51773
			i.g., QD	38.2927	94.7098	118.364	53.1408	27.1522	26.2333	37.3041
			Mean	91.9131	95.1896	99.2254	62.7391	38.1358	28.5276	35.1226
			SEM	23.7626	18.3382	23.4297	13.6442	8.32631	4.90556	6.94037
		FigS2B		RTV
				D0	D4	D7	D11	D14	D18	D21
				96.6259	215.314	373.792	562.873	771.077	945.44	1342.81
			Group 1	149.866	438.687	806.034	1430.04	1881.6	2776.37	2968.24
				81.4113	400.887	658.88	1116.8	1359.73	1789.9	2786.02
			Vehicle	137.496	433.883	784.045	1263.17	1480.04	1691.55	2021.58
				71.6633	96.5494	254.846	631.529	953.577	1363.53	1865.03
			i.g., QD	108.02	312.228	495.135	840.851	1142.19	2162.29	2659.73
			Mean	107.514	316.258	562.122	974.21	1264.7	1788.18	2273.9
			SEM	12.6202	56.1143	91.7385	143.297	162.423	259.252	257.618
				73.8049	52.0208	46.3474	56.0701	61.629	66.9209	64.5
			Group 2	133.042	244.617	295.175	479.177	623.988	859.767	1048.59
				92.8294	185.616	175.642	249.14	290.313	443.271	448.687
			SOMCL-19-133 1.25 mg/kg	91.3352	149.75	209.875	367.957	499.558	527.75	519.982
				155.951	258.759	423.413	624.461	863.885	849.138	950.542
			i.g., QD	96.9637	127.98	213.987	229.217	262.512	314.099	327.858
			Mean	107.321	169.791	227.407	334.337	433.648	510.157	560.026
			SEM	12.5467	31.5089	51.3032	82.0614	117.46	126.071	153.258
				113.704	295.245	289.488	270.377	193.994	289.338	330.135
			Group 3	126.705	237.187	308.794	298.749	241.103	201.773	233.129
				70.6066	143.246	220.208	233.376	224.156	326.592	379.637
			SOMCL-19-133 2.5 mg/kg	82.3837	170.626	257.178	272.432	235.756	251.81	254.048
				127.802	188.281	227.103	220.927	169.968	143.583	180.72
			i.g., QD	123.429	162.762	285.393	315.565	310.682	392.502	540.415
			Mean	107.438	199.558	264.694	268.571	229.277	267.6	319.681
			SEM	10.108	23.1381	14.6475	14.884	19.6616	36.2932	52.769
				110.462	119.779	106.142	45.4595	26.1368	13.3478	12.9131
			Group 4	125.319	218.335	193.837	98.4233	53.2801	33.0026	55.9443
				77.5326	87.332	74.7449	33.5625	20.9654	14.0745	12.0949
			SOMCL-19-133 5 mg/kg	152.927	203.258	168.48	43.5957	15.0523	12.7522	9.17633
				111.692	133.271	90.3712	50.255	23.115	11.6968	8.15863
			i.g., QD	66.2793	106.109	106.707	33.2251	10.9313	7.11156	5.14219
			Mean	107.369	144.681	123.38	50.7535	24.9135	15.3309	17.2382
			SEM	12.9159	21.8961	19.1732	9.92421	6.1039	3.67521	7.82532
		FigS2C		RTV
				D0	D3	D7	D10	D14	D17	D21
				112.288	344.759	807.395	1391.77	2251.53	2858.91	3085.7
			Group 1	116.214	314.604	628.203	1245.07	2524.02	3949.12	6015.14
				64.1542	106.88	414.615	965.713	1657.25	1639.14	1934.12
			Vehicle	86.6528	254.007	572.902	863.288	1435.94	1526.41	1442.64
				122.578	248.89	382.991	549.842	818.83	1006.68	1254.01
			i.g., QD	145.468	278.539	564.846	731.881	918.749	992.778	1395.09
			Mean	107.893	257.947	561.825	957.927	1601.05	1995.51	2521.12
			SEM	11.6624	33.7091	62.8476	128.753	281.829	479.317	750.736
				62.8498	176.907	173.422	209.62	351.877	506.011	756.323
			Group 2	118.801	231.769	552.452	753.65	1363.89	1842.61	2431.82
				104.535	170.806	399.921	583	805.515	938.135	1291.31
			SOMCL-19-133 1.25 mg/kg	151.079	232.14	515.389	749.359	1125.95	1594.52	2026.65
				90.4983	172.103	458.799	631.114	1178.81	1606.66	2260.38
			i.g., QD	118.346	333.633	660.687	925.833	1327.88	1552.73	1158.44
			Mean	107.685	219.56	460.112	642.096	1025.65	1340.11	1654.15
			SEM	12.1598	25.6699	67.7319	99.1808	157.236	207.428	276.557
				52.4132	88.4872	183.832	296.218	444.952	543.422	654.574
			Group 3	167.715	343.052	600.041	990.088	929.383	863.855	1164.31
				130.312	271.432	442.003	828.775	1152	979.731	1210
			SOMCL-19-133 2.5 mg/kg	120.971	240.945	518.215	861.13	1157.13	1498.74	2183.8
				57.9793	137.671	335.815	560.597	571.825	801.978	1186.27
			i.g., QD	115.133	185.642	298.125	518.829	802.436	890.808	1175.4
			Mean	107.42	211.205	396.339	675.94	842.956	929.756	1262.39
			SEM	18.1409	37.8664	62.4239	106.226	120.45	128.8	203.647
				139.599	195.041	323.64	512.576	660.641	736.853	913.971
			Group 4	93.8057	179.021	266.377	406.824	550.763	482.817	333.684
				52.8866	93.3197	157.274	223.15	272.337	330.784	401.407
			SOMCL-19-133 5 mg/kg	124.728	179.903	260.496	332.992	462.622	409.227	461.267
				108.144	235.578	358.799	463.393	521.173	521.221	621.147
			i.g., QD	126.142	212.107	402.611	555.892	707.956	748.263	919.397
			Mean	107.551	182.495	294.866	415.804	529.249	538.194	608.479
			SEM	12.7085	19.8521	35.3313	50.1026	63.2907	69.9049	104.916

## Sheet: Table.S2
		Table S2	Cell lines	SOMCL-19-133 (nM)									IC50 (nM)
			KYSE-270	20000	6666.67	2222.22	740.741	246.914	82.305	27.435	9.145	3.048	Each	Mean
				97.866	97.843	97.64	96.418	91.804	56.211	23.423	4.176	2.494	65.215	68.624
				99.096	99.246	98.966	97.979	92.722	60.194	13.444	3.29	-0.002	67.466
				98.736	98.481	98.426	97.594	92.959	58.402	5.423	1.623	0.479	73.191
			MCF-7	20000	4000	800	160	32	6.4	1.28	0.256	0.051	Each	Mean
				84.76	70.251	64.817	62.774	51.733	11.554	0.227	0.364	0.41	34.155	34.437
				86.206	69.891	66.61	63	49.452	3.82	0.166	-0.069	0.087	34.719
			T47D	20000	4000	800	160	32	6.4	1.28	0.256	0.051	Each	Mean
				65.61	63.221	61.75	60.663	40.853	5.393	1.004	4.933	4.24	44.969	42.3883
				67.801	61.413	59.636	59.161	47.499	10.851	1.827	3.872	3.594	37.202
				67.074	64.888	65.284	61.509	42.157	8.764	3.668	5.865	6.722	44.994
			NCI-N87	370.37	123.457	41.152	13.717	4.572	1.524	0.508	0.169	0.056	Each	Mean
				67.26	55.31	48.738	30.891	4.014	1.315	4.368	6.061	2.409	40.252	38.146
				74.274	64.737	53.936	24.121	2.829	1.042	1.274	2.995	-0.371	35.768
				72.964	62.488	54.74	21.593	13.061	3.975	1.223	5.92	4.73	38.418
			LoVo	1111.11	370.37	123.457	41.152	13.717	4.572	1.524	0.508	0.169	Each	Mean
				92.506	88.682	72.204	42.447	14.286	-4.175	-9.531	-6.293	2.811	52.425	59.439
				90.466	87.436	67.63	34.87	10.891	2.28	-1.896	-1.497	0.223	66.123
				95.524	91.675	73.265	36.678	10.924	1.243	-1.504	0.138	1.379	59.769
			DMS-114	20000	6666.67	2222.22	740.741	246.914	82.305	27.435	9.145	3.048	Each	Mean
				95.901	93.841	93.103	93.03	91.686	90.904	82.81	62.577	32.627	5.682	3.90567
				98.116	97.375	97.221	96.842	96.536	95.718	93.011	85.822	57.045	2.628
				97.496	97.009	96.995	95.999	96.886	95.842	91.793	77.532	46.481	3.407
			CAL-27	20000	6666.67	2222.22	740.741	246.914	82.305	27.435	9.145	3.048	Each	Mean
				97.444	95.93	93.778	94.101	93.286	88.278	74.796	37.124	8.579	12.873	12.985
				98.533	96.51	95.267	95.084	94.577	91.173	75.166	28.32	4.672	14.927
				98.154	96.27	94.398	93.975	93.404	92.186	77.582	42.399	7.758	11.155
			Fadu	20000	6666.67	2222.22	740.741	246.914	82.305	27.435	9.145	3.048	Each	Mean
				98.882	89.668	86.915	85.883	84.628	66.032	43.761	8.29	0.067	39.196	35.989
				98.856	94.192	91.89	92.629	90.994	76.161	43.004	11.427	3.003	34.034
				98.763	95.522	94.509	93.102	92.317	77.312	41.522	8.585	0.282	34.737
			SW620	50000	16666.7	5555.56	1851.85	617.284	205.761	68.587	22.862	7.621	Each	Mean
				72.267	61.245	54.685	48.317	45.153	28.718	12.244	-0.07	-13.645	1984.61	2164.76
				72.908	57.564	54.188	46.291	43.941	33.462	11.366	-1.063	-2.18	2097.99
				71.238	59.188	54.132	46.375	44.113	33.9	23.04	12.105	4.94	2411.69
			BT-549	10000	3333.33	1111.11	370.37	123.457	41.152	ND	ND	ND	Each	Mean
				84.185	68.971	60.675	57.641	41.785	7.463	ND	ND	ND	249.677	277.644
				81.086	68.432	64.299	59.258	42.177	16.761	ND	ND	ND	216.318
				80.414	67.699	59.967	54.915	30.273	4.261	ND	ND	ND	366.936
			SK-OV-3	20000	6666.67	2222.22	740.741	246.914	82.305	27.435	9.145	3.048	Each	Mean
				84.061	76.417	71.921	68.648	58.943	28.46	5.46	-5.784	-2.706	184.177	211.124
				83.68	74.224	70.076	63.55	57.458	23.155	5.845	-8.474	-14.367	235.726
				82.776	73.703	70.539	65.519	57.163	25.758	10.106	3.079	2.855	213.469
			AGS	20000	6666.67	2222.22	740.741	246.914	82.305	27.435	9.145	3.048	Each	Mean
				91.247	75.977	70.827	64.762	52.969	35.321	18.01	-17.062	-19.497	224.333	242.145
				90.35	77.656	74.47	67.622	57.218	36.581	13.656	-7.465	-7.387	185.063
				97.098	96.357	81.644	67.689	47.951	20.287	11.497	4.764	3.37	317.038
			KYSE-70	20000	6666.67	2222.22	740.741	246.914	82.305	27.435	9.145	3.048	Each	Mean
				83.401	81.677	78.722	66.485	41.989	33.392	15.816	3.655	1.741	278.361	285.014
				80.86	79.855	81.603	74.091	41.19	22.463	12.1	3.663	1.086	286.558
				84.576	82.176	80.968	68.308	43.717	26.606	11.439	2.393	4.607	290.124
			NCI-H82	20000	6666.67	2222.22	740.741	246.914	82.305	27.435	9.145	3.048	Each	Mean
				98.506	92.675	75.587	62.014	55.447	41.213	30.765	24.505	11.478	179.815	231.034
				96.585	87.138	70.843	58.482	54.088	43.081	31.036	23.44	8.547	203.763
				97.241	87.283	66.542	55.601	47.702	37.335	38.798	21.573	13.471	309.525
			MDA-MB-231	20000	4000	800	160	32	6.4	1.28	0.256	0.051	Each	Mean
				71.869	54.989	48.49	34.894	10.308	-2.305	-7.972	-1.463	-4.76	837.548	1390.78
				92.588	62.318	26.733	5.237	6.122	4.528	3.584	2.126	1.03	2413.37
				70.021	56.762	49.934	32.488	14.098	5.064	6.078	2.098	3.026	921.429
			VCAP	20000	6666.67	2222.22	740.741	246.914	82.305	27.435	9.145	3.048	Each	Mean
				85.605	78.773	72.196	64.875	58.194	40.338	17.991	11.84	6.144	181.9	227.26
				96.083	93.331	85.362	72.574	55.835	34.051	11.086	9.347	6.533	204.655
				91.006	82.49	77.825	66.044	49.421	8.388	-10.294	-0.832	9.37	295.224
